# Supplementary material for: Factors Associated with COVID-19 Vaccine Hesitancy among People with Epilepsy in Lithuania
Source: Int J Environ Res Public Health. 2021 Apr 20;18(8):4374. doi: 10.3390/ijerph18084374 (PMC8074300; doi:10.3390/ijerph18084374)
Supplement: Supplementary file 1 [file ijerph-18-04374-s001.zip]

Archive with 1 entries (1 files):
- ijerph-1191600-supplementary.pdf
